# Supplementary material for: Whole-genome sequencing reveals the molecular implications of the stepwise progression of lung adenocarcinoma
Source: Nat Commun. 2023 Dec 15;14:8375. doi: 10.1038/s41467-023-43732-y (PMC10724178; doi:10.1038/s41467-023-43732-y)
Supplement: Supplementary file 4 — Supplementary Data S1-3 [file 41467_2023_43732_MOESM4_ESM.xlsx]

## Sheet: Dara S1a
Supplementary Data S1 Differentially expressed genes among the histological class
a. Differentially expressed genes among AIS Noguchi type A and B
	Log2FoldChange	P-value	Adjusted p-value	Signatue
CD1A	3.61155	1.69e-08	0.000252908	AIS Noguchi type B
CEACAM8	3.06685	7.08e-07	0.00302025	AIS Noguchi type B
BPIFB1	4.04224	4.72e-07	0.00302025	AIS Noguchi type B
SYTL2	-1.13404	8.06e-07	0.00302025	AIS Noguchi type A
ELANE	2.69303	2.35e-06	0.00703714	AIS Noguchi type B
AZU1	3.36693	4.46e-06	0.0111288	AIS Noguchi type B
PIGA	-1.46994	9.07e-06	0.0194181	AIS Noguchi type A
CACNA1D	-1.47859	1.5e-05	0.0204397	AIS Noguchi type A
MAB21L4	2.52189	1.35e-05	0.0204397	AIS Noguchi type B
MUC21	3.59694	1.38e-05	0.0204397	AIS Noguchi type B
HHLA2	4.70392	1.44e-05	0.0204397	AIS Noguchi type B
CSF3R	-2.5207	1.8e-05	0.0224262	AIS Noguchi type A
TEKT1	4.06286	2.15e-05	0.0247793	AIS Noguchi type B
S100A8	1.61989	2.86e-05	0.0306644	AIS Noguchi type B
ROPN1L	4.24741	3.09e-05	0.0308666	AIS Noguchi type B
HBB	2.42983	4.08e-05	0.0382265	AIS Noguchi type B
ANPEP	2.6559	6.13e-05	0.0430387	AIS Noguchi type B
MS4A8	3.42784	6.5e-05	0.0430387	AIS Noguchi type B
DGKD	-1.32541	6.89e-05	0.0430387	AIS Noguchi type A
IRS2	-1.6391	5.64e-05	0.0430387	AIS Noguchi type A
C20orf85	4.08616	6.73e-05	0.0430387	AIS Noguchi type B
PITX1	6.28589	5.23e-05	0.0430387	AIS Noguchi type B
SLC35A1	-0.998795	5.84e-05	0.0430387	AIS Noguchi type A
ZNF483	-1.20247	6.52e-05	0.0430387	AIS Noguchi type A
APOD	1.74951	8.94e-05	0.0456843	AIS Noguchi type B
RAMP1	2.3276	9.44e-05	0.0456843	AIS Noguchi type B
DOCK9	-1.14137	8.61e-05	0.0456843	AIS Noguchi type A
FAM135A	-0.837545	8.22e-05	0.0456843	AIS Noguchi type A
INTS3	-0.992514	9.03e-05	0.0456843	AIS Noguchi type A
ARMC3	3.51591	8.19e-05	0.0456843	AIS Noguchi type B
ZNF165	-1.3593	9.45e-05	0.0456843	AIS Noguchi type A
CFAP57	2.52803	0.00010103	0.0473105	AIS Noguchi type B
POF1B	3.38623	0.000109898	0.0499035	AIS Noguchi type B
CCL18	1.98249	0.000122356	0.0526375	AIS Noguchi type B
MUC5AC	4.13418	0.000122944	0.0526375	AIS Noguchi type B
TUBB	0.88448	0.000128937	0.05367	AIS Noguchi type B
CFAP45	2.03531	0.000148096	0.0599789	AIS Noguchi type B
GSTA1	2.8355	0.000173952	0.0651669	AIS Noguchi type B
PLEKHS1	3.92381	0.00017234	0.0651669	AIS Noguchi type B
SGMS1	-0.926417	0.000169002	0.0651669	AIS Noguchi type A
NAXD	-0.893498	0.000183658	0.0671248	AIS Noguchi type A
OVCH1	1.91829	0.000188227	0.0671565	AIS Noguchi type B
C6orf118	5.62361	0.000219004	0.0763204	AIS Noguchi type B
C11orf16	3.81728	0.000257999	0.0860352	AIS Noguchi type B
C1orf158	6.21078	0.000258364	0.0860352	AIS Noguchi type B
WDR38	3.9484	0.00027821	0.0876107	AIS Noguchi type B
DRC7	4.1983	0.000286481	0.0876107	AIS Noguchi type B
DUSP4	-1.99668	0.000286313	0.0876107	AIS Noguchi type A
CAPSL	4.53588	0.000270784	0.0876107	AIS Noguchi type B
C11orf88	5.43562	0.000302683	0.0892454	AIS Noguchi type B
ATP12A	5.47397	0.000303738	0.0892454	AIS Noguchi type B
DRC1	3.4278	0.000324923	0.0936342	AIS Noguchi type B
CD207	2.66045	0.000350569	0.0991184	AIS Noguchi type B
The p-values were calculated by Wald test of DESeq2 (two-sided, adjusted by Benjamini-Hochberg correction).

## Sheet: Data S1b
Supplementary Data S1 Differentially expressed genes among the histological class
b. Differentially expressed genes among AIS and MIA/Lepidic-Ad
	Log2FoldChange	P-value	Adjusted p-value	Signatue
TPSB2	-1.88512	4.56126e-09	6.71782e-05	***
BHMT	5.31074	2.30014e-08	0.000169383	MIA/Lepidic-Ad
POU6F2	6.96666	4.86444e-08	0.000238811	MIA/Lepidic-Ad
DMTN	-1.65573	6.7497e-08	0.000248524	***
ZBTB16	-2.42039	1.61679e-07	0.000476242	***
CRTAC1	-4.89066	2.28696e-07	0.000561373	***
LDAH	1.27675	4.16107e-07	0.000875489	MIA/Lepidic-Ad
SLC1A7	2.41711	9.47497e-07	0.00174434	MIA/Lepidic-Ad
SYCE1	5.72413	1.09365e-06	0.00178969	MIA/Lepidic-Ad
PSD2	4.59599	1.22093e-06	0.00179818	MIA/Lepidic-Ad
ALG12	-0.807736	3.6134e-06	0.00364674	***
C7orf57	2.79371	3.71409e-06	0.00364674	MIA/Lepidic-Ad
GPR108	-0.655913	3.5714e-06	0.00364674	***
MUC3A	2.98307	3.2774e-06	0.00364674	MIA/Lepidic-Ad
TFAP2B	6.65658	3.49939e-06	0.00364674	MIA/Lepidic-Ad
MALL	-1.80111	5.89403e-06	0.00540328	***
TPSD1	-2.22252	6.23682e-06	0.00540328	***
PEBP4	-3.56043	6.67807e-06	0.00546414	***
EEF1A2	4.92938	8.18364e-06	0.00558626	MIA/Lepidic-Ad
FAM117A	-1.09927	7.78227e-06	0.00558626	***
KIAA0319	3.7042	8.20771e-06	0.00558626	MIA/Lepidic-Ad
LGSN	5.42015	8.34449e-06	0.00558626	MIA/Lepidic-Ad
SFRP5	-5.51488	9.20537e-06	0.00589464	***
NOP53	-1.19205	1.12008e-05	0.00687354	***
GJB1	-2.50612	1.42033e-05	0.00836747	***
C6	3.94202	1.47742e-05	0.00836901	MIA/Lepidic-Ad
PLEKHS1	4.47662	1.55415e-05	0.00847759	MIA/Lepidic-Ad
TSPYL5	-1.96205	1.64673e-05	0.00866181	***
IHH	-4.59332	1.7121e-05	0.00869511	***
CASR	-4.69826	1.91173e-05	0.00908259	***
MBOAT2	1.31514	1.86365e-05	0.00908259	MIA/Lepidic-Ad
XPO7	-0.609543	2.06775e-05	0.0095168	***
EEF2	-1.38181	2.13356e-05	0.00952216	***
MASP1	-2.22443	2.26886e-05	0.00954736	***
YJU2	-0.998038	2.20817e-05	0.00954736	***
SMC6	0.964195	2.67847e-05	0.0109579	MIA/Lepidic-Ad
FN3K	-1.12358	2.81752e-05	0.0111844	***
MNS1	1.45409	2.88572e-05	0.0111844	MIA/Lepidic-Ad
CREB3L1	-2.83782	3.1176e-05	0.011479	***
VPS51	-1.00667	3.1162e-05	0.011479	***
STARD10	-1.48628	3.83053e-05	0.01376	***
ID1	-2.72507	4.13755e-05	0.014509	***
BMPER	-1.84473	4.44813e-05	0.0147184	***
CYP4Z1	3.78588	4.49707e-05	0.0147184	MIA/Lepidic-Ad
SOX18	-2.04509	4.44308e-05	0.0147184	***
GPR1	4.7231	4.71932e-05	0.01511	MIA/Lepidic-Ad
CHIA	-3.82977	4.99074e-05	0.0156391	***
ANKRD18A	2.73425	5.76934e-05	0.0157301	MIA/Lepidic-Ad
BCKDHA	-0.968869	5.27934e-05	0.0157301	***
CD300LG	-3.44179	5.87423e-05	0.0157301	***
DMAC2	-0.930002	5.40109e-05	0.0157301	***
FMR1	1.25264	5.23925e-05	0.0157301	MIA/Lepidic-Ad
PLA2G12B	-3.60578	5.83741e-05	0.0157301	***
SCGB3A1	-4.68461	5.61946e-05	0.0157301	***
ZNF358	-0.988403	5.64776e-05	0.0157301	***
ERN2	-4.71053	6.3942e-05	0.0168168	***
KLK7	3.61836	6.54032e-05	0.0168993	MIA/Lepidic-Ad
C2	-2.12292	7.14859e-05	0.0181525	***
FLT4	-1.14887	8.60475e-05	0.0204763	***
MROH2A	8.30217	8.74933e-05	0.0204763	MIA/Lepidic-Ad
SLC43A1	-1.30824	8.31987e-05	0.0204763	***
SSC4D	3.03434	8.75885e-05	0.0204763	MIA/Lepidic-Ad
VMP1	1.9504	8.63632e-05	0.0204763	MIA/Lepidic-Ad
TUBA4B	4.31077	9.33747e-05	0.0214879	MIA/Lepidic-Ad
RTN4RL1	-1.85465	0.000105439	0.0238908	***
CASC1	2.15238	0.000110158	0.0245819	MIA/Lepidic-Ad
KLK5	4.52136	0.00012053	0.0264951	MIA/Lepidic-Ad
SYT1	2.09864	0.000131995	0.0285886	MIA/Lepidic-Ad
GLS	2.31842	0.000139541	0.0297849	MIA/Lepidic-Ad
SLC25A23	-1.19982	0.000143718	0.0302382	***
EPHX2	-1.05729	0.000150702	0.031261	***
TMEM67	0.885473	0.000161125	0.032959	MIA/Lepidic-Ad
CENPS	1.90685	0.000163448	0.0329763	MIA/Lepidic-Ad
MUC5B	-8.13749	0.00017542	0.0349133	***
FHAD1	2.43336	0.000182499	0.0356313	MIA/Lepidic-Ad
TLE5	-1.04153	0.000183866	0.0356313	***
GPRC5C	-0.801699	0.000189284	0.036205	***
SMAD6	-1.43604	0.00019273	0.0363915	***
SPDEF	-2.46026	0.000195764	0.0364964	***
MKNK2	-0.869868	0.000199761	0.036776	***
E2F6	1.08907	0.000234266	0.0415902	MIA/Lepidic-Ad
TXN2	-0.754021	0.000230508	0.0415902	***
UBXN6	-0.709255	0.000234382	0.0415902	***
BAD	-0.839639	0.000238525	0.0418149	***
BET1L	-0.896442	0.000244166	0.0418149	***
CHAC1	-3.03785	0.000242797	0.0418149	***
ARMC9	1.54963	0.000258621	0.0418569	MIA/Lepidic-Ad
CCDC114	2.12459	0.000256426	0.0418569	MIA/Lepidic-Ad
FOXO4	-1.02694	0.000254649	0.0418569	***
SYTL5	-3.85309	0.000248412	0.0418569	***
TOGARAM2	3.36948	0.000251771	0.0418569	MIA/Lepidic-Ad
MMP9	3.36828	0.000284313	0.0455148	MIA/Lepidic-Ad
CLCNKB	2.73529	0.000292178	0.0457786	MIA/Lepidic-Ad
DSP	-2.36995	0.000291818	0.0457786	***
GNG7	-1.07034	0.000296771	0.0458255	***
IFT74	1.0578	0.000304923	0.0458255	MIA/Lepidic-Ad
RAB1B	-1.0032	0.000304247	0.0458255	***
XAB2	-0.718028	0.000301377	0.0458255	***
CIR1	0.81819	0.000312102	0.0459664	MIA/Lepidic-Ad
PQBP1	-0.670337	0.000311253	0.0459664	***
BTBD2	-0.905993	0.000322967	0.0461811	***
HLA-DRB5	-2.57167	0.000321175	0.0461811	***
NR1H2	-1.07476	0.000321942	0.0461811	***
STK38	1.25606	0.00032763	0.0463974	MIA/Lepidic-Ad
RPS5	-1.14246	0.000331328	0.0464743	***
TNIP3	2.25911	0.000336216	0.046715	MIA/Lepidic-Ad
SCUBE2	-2.96356	0.000341362	0.0469867	***
MRPL49	-0.815373	0.000346802	0.0472935	***
CNTFR	-3.05931	0.000365679	0.0494103	***
PRDX2	-1.08619	0.000370721	0.0496361	***
FEM1A	-0.818535	0.000375893	0.0498753	***
CCPG1	0.910138	0.000385887	0.0504806	MIA/Lepidic-Ad
CFAP45	2.71896	0.000390738	0.0504806	MIA/Lepidic-Ad
CTXND1	-5.57233	0.000389401	0.0504806	***
ZFAT	-1.00732	0.000395589	0.0506629	***
EEA1	0.937354	0.000402796	0.0511412	MIA/Lepidic-Ad
EIF3G	-1.01303	0.000415608	0.0523169	***
POLR2E	-0.990608	0.000438456	0.0544667	***
TAF1B	0.820089	0.000440083	0.0544667	MIA/Lepidic-Ad
KBTBD11	-1.44283	0.00045124	0.0553822	***
MS4A14	2.39081	0.000458142	0.0557646	MIA/Lepidic-Ad
WDR66	1.99737	0.000466618	0.0563307	MIA/Lepidic-Ad
CHMP6	-0.882663	0.000484404	0.0580025	***
PCDHAC2	-3.00007	0.000513101	0.0609431	***
MYBPHL	2.30649	0.000545561	0.0642802	MIA/Lepidic-Ad
DCBLD1	0.971782	0.000553001	0.064422	MIA/Lepidic-Ad
RABAC1	-1.10136	0.000555513	0.064422	***
SOX17	-1.35612	0.000569208	0.0650649	***
ULK4	0.901062	0.000569893	0.0650649	MIA/Lepidic-Ad
LRP3	-1.37451	0.000600617	0.0680453	***
R3HCC1	-0.907614	0.000618629	0.0695509	***
PAWR	1.02634	0.000657673	0.0726514	MIA/Lepidic-Ad
SLC35G1	2.19362	0.000653703	0.0726514	MIA/Lepidic-Ad
ZMYND15	1.33006	0.000661005	0.0726514	MIA/Lepidic-Ad
B3GNT6	-5.74562	0.000673045	0.0734268	***
PGAP4	-1.90547	0.000681402	0.0737918	***
MAK	1.9314	0.00069081	0.0742646	MIA/Lepidic-Ad
RAB11B	-1.01586	0.000706178	0.0753665	***
CPSF3	0.91308	0.000714736	0.0757312	MIA/Lepidic-Ad
EFCAB10	2.73402	0.000735204	0.0765018	MIA/Lepidic-Ad
FDFT1	-1.12668	0.000730833	0.0765018	***
SLC7A2	-2.47636	0.000737592	0.0765018	***
FKBP8	-0.94509	0.000757299	0.0769207	***
NUP210L	3.24618	0.000756867	0.0769207	MIA/Lepidic-Ad
PCSK9	-2.82013	0.000755698	0.0769207	***
DONSON	1.35263	0.000763154	0.0769844	MIA/Lepidic-Ad
CASP9	1.29864	0.000816873	0.0802061	MIA/Lepidic-Ad
FASN	-1.90121	0.000816502	0.0802061	***
TXNDC17	1.25319	0.000813953	0.0802061	MIA/Lepidic-Ad
UPF3B	1.3483	0.000810329	0.0802061	MIA/Lepidic-Ad
DNAH7	1.68624	0.000869875	0.0842864	MIA/Lepidic-Ad
LGALS4	-4.46563	0.000864419	0.0842864	***
SLC38A6	1.03505	0.000887623	0.0848891	MIA/Lepidic-Ad
TCTEX1D1	1.82018	0.000884491	0.0848891	MIA/Lepidic-Ad
SIAH1	1.38871	0.00093634	0.0889704	MIA/Lepidic-Ad
GPANK1	-0.810314	0.000952742	0.0899487	***
ARMC2	1.39588	0.000990325	0.0909556	MIA/Lepidic-Ad
ATOH8	-1.68757	0.00100046	0.0909556	***
CFAP73	2.99509	0.000998297	0.0909556	MIA/Lepidic-Ad
DNAJC16	1.23989	0.00099668	0.0909556	MIA/Lepidic-Ad
PNPLA2	-0.964462	0.000978985	0.0909556	***
TMEM108	-1.52613	0.000992661	0.0909556	***
NDUFA4L2	-0.888151	0.00102409	0.0925328	***
GPR68	1.6971	0.00105442	0.0935516	MIA/Lepidic-Ad
ITGB3BP	1.30816	0.00104994	0.0935516	MIA/Lepidic-Ad
TNFAIP6	1.99258	0.00104959	0.0935516	MIA/Lepidic-Ad
PPIL6	1.80352	0.00107327	0.0942884	MIA/Lepidic-Ad
SAMM50	-0.938394	0.00107553	0.0942884	***
CFAP53	2.09273	0.00108444	0.0945064	MIA/Lepidic-Ad
TCF7L1	-1.42739	0.00111141	0.0962869	***
ADRA1A	-2.52055	0.00118487	0.0985918	***
CFAP54	2.48894	0.00115579	0.0985918	MIA/Lepidic-Ad
CRB3	-1.29372	0.00117007	0.0985918	***
FSD1L	1.03874	0.00116641	0.0985918	MIA/Lepidic-Ad
MOK	1.19568	0.00117817	0.0985918	MIA/Lepidic-Ad
NOL10	0.659016	0.00118457	0.0985918	MIA/Lepidic-Ad
SLC9A3R2	-0.965585	0.00114494	0.0985918	***
The p-values were calculated by Wald test of DESeq2 (two-sided, adjusted by Benjamini-Hochberg correction).

## Sheet: Data S2
Supplementary Data S2 Differentially expressed genes in each cluster of Visium data
Case	Cluster	Gene	Avg. log2FC	P-value	Adjusted p-value
TSU-20	0	NR4A1	0.511169	3.09618e-55	5.17123e-51
TSU-20	0	NEAT1	0.505819	2.92592e-50	4.88687e-46
TSU-20	0	CXCL2	0.751795	3.88724e-46	6.49247e-42
TSU-20	0	VMP1	0.563492	1.27303e-43	2.12621e-39
TSU-20	0	GDF15	0.573176	1.22661e-39	2.04869e-35
TSU-20	0	NCOA7	0.614122	8.59909e-39	1.43622e-34
TSU-20	0	PIGA	0.603785	1.37706e-33	2.29996e-29
TSU-20	0	AC020916.1	0.525406	2.3369e-30	3.9031e-26
TSU-20	0	NFKBIA	0.5142	1.60453e-26	2.67988e-22
TSU-20	0	TM4SF1	0.480379	4.50688e-22	7.52739e-18
TSU-20	1	A2M	0.513087	3.73849e-28	6.24403e-24
TSU-20	1	IGFBP7	0.518832	8.6746e-27	1.44883e-22
TSU-20	1	CCN1	0.547473	9.86136e-27	1.64705e-22
TSU-20	1	AEBP1	0.566587	3.52098e-23	5.88074e-19
TSU-20	1	MALAT1	0.49026	1.76097e-22	2.94117e-18
TSU-20	1	LUM	0.543555	5.16826e-19	8.63203e-15
TSU-20	1	INMT	0.507691	1.18164e-16	1.97357e-12
TSU-20	1	MMP2	0.5755	6.58759e-15	1.10026e-10
TSU-20	1	IGHA1	0.712447	1.47898e-10	2.47019e-06
TSU-20	1	IGHD	0.6154	0.000440166	1
TSU-20	2	MT-ND4	1.04468	8.65458e-61	1.44549e-56
TSU-20	2	MT-CO3	1.0195	1.61438e-60	2.69633e-56
TSU-20	2	MTRNR2L12	2.30413	5.94079e-58	9.92231e-54
TSU-20	2	MT-ATP6	0.977083	6.12925e-55	1.02371e-50
TSU-20	2	MT-CO2	0.941507	2.03629e-54	3.40101e-50
TSU-20	2	MT-ND2	1.20888	8.70631e-54	1.45413e-49
TSU-20	2	MT-ND3	0.95909	1.53827e-52	2.56922e-48
TSU-20	2	MT-CYB	0.850485	3.17581e-47	5.30424e-43
TSU-20	2	MT-ND1	0.972958	2.10929e-46	3.52294e-42
TSU-20	2	MT-ND5	0.845649	9.98991e-20	1.66851e-15
TSU-20	3	C7	1.20395	7.67747e-25	1.28229e-20
TSU-20	3	IGHG1	1.4945	1.22349e-19	2.04347e-15
TSU-20	3	FBLN1	1.10109	4.32008e-19	7.2154e-15
TSU-20	3	IGHA1	1.04983	1.18704e-18	1.98259e-14
TSU-20	3	VWF	1.19683	1.4565e-16	2.43265e-12
TSU-20	3	IGHG4	1.44385	3.3321e-14	5.56527e-10
TSU-20	3	CCL21	1.09113	1.67717e-13	2.8012e-09
TSU-20	3	IGHG3	1.26662	2.76793e-13	4.62299e-09
TSU-20	3	IGLC1	1.07912	1.53061e-11	2.55643e-07
TSU-20	3	IGLC3	1.06106	6.47513e-10	1.08148e-05
TSU-20	4	SERPINA1	0.504642	1.44765e-19	2.41786e-15
TSU-20	4	RPS25	0.549483	2.93962e-14	4.90975e-10
TSU-20	4	AQP4	0.534889	4.13405e-11	6.90469e-07
TSU-20	4	ITIH2	0.566933	8.42531e-10	1.4072e-05
TSU-20	4	CRTAC1	0.493936	5.61365e-09	9.37591e-05
TSU-20	4	FOXA2	0.56566	1.27929e-08	0.000213667
TSU-20	4	CDH1	0.540938	1.75514e-07	0.00293143
TSU-20	4	SNHG6	0.505547	3.0514e-07	0.00509645
TSU-20	4	FABP5	0.529883	8.59095e-07	0.0143486
TSU-20	4	FGG	0.524248	7.30714e-06	0.122044
TSU-20	5	SFTPA1	0.739276	3.40615e-24	5.68895e-20
TSU-20	5	SFTPA2	0.628335	1.07142e-19	1.78948e-15
TSU-20	5	PGC	0.84817	3.04577e-15	5.08704e-11
TSU-20	5	DMBT1	0.671744	1.23201e-14	2.0577e-10
TSU-20	5	CD24	0.583575	1.98597e-14	3.31696e-10
TSU-20	5	SCGB3A2	0.538676	3.3181e-13	5.54189e-09
TSU-20	5	SPINK5	0.667123	6.66049e-13	1.11243e-08
TSU-20	5	WFDC2	0.549765	6.84384e-12	1.14306e-07
TSU-20	5	TNC	0.629321	1.15726e-08	0.000193286
TSU-20	5	RND1	0.539339	2.03875e-07	0.00340512
TSU-20	6	SLC11A1	1.31776	3.39948e-32	5.67781e-28
TSU-20	6	RETN	1.34181	6.61079e-28	1.10413e-23
TSU-20	6	MARCO	1.46905	1.54306e-26	2.57722e-22
TSU-20	6	C1QA	2.15147	1.64477e-26	2.7471e-22
TSU-20	6	C1QB	2.09139	1.83825e-25	3.07024e-21
TSU-20	6	LYZ	2.45549	2.47813e-25	4.13898e-21
TSU-20	6	APOC1	1.83027	2.61792e-25	4.37244e-21
TSU-20	6	CD68	1.64364	5.40773e-23	9.03199e-19
TSU-20	6	MRC1	1.71651	1.19056e-22	1.98847e-18
TSU-20	6	OLR1	1.52224	5.98152e-21	9.99034e-17
TSU-21	0	IGKC	2.02336	3.64685e-280	6.69999e-276
TSU-21	0	IGHA1	2.21509	3.15044e-276	5.78799e-272
TSU-21	0	IGHG1	2.00284	4.37694e-238	8.04132e-234
TSU-21	0	IGHG4	1.86847	8.64231e-232	1.58776e-227
TSU-21	0	IGHG3	1.92188	2.3805e-231	4.37346e-227
TSU-21	0	IGLC2	1.83644	1.66483e-217	3.05862e-213
TSU-21	0	JCHAIN	1.62908	1.21509e-216	2.23236e-212
TSU-21	0	IGHGP	1.56777	6.25155e-142	1.14854e-137
TSU-21	0	IGLC1	1.60137	3.34831e-110	6.15151e-106
TSU-21	0	IGHM	1.87068	2.12081e-102	3.89635e-98
TSU-21	1	APOC1	1.63188	8.56464e-267	1.5735e-262
TSU-21	1	CCL18	1.90783	4.92385e-257	9.0461e-253
TSU-21	1	CTSB	1.51221	1.68139e-247	3.08905e-243
TSU-21	1	APOE	1.42432	1.37478e-233	2.52574e-229
TSU-21	1	IFI30	1.47566	8.37609e-229	1.53885e-224
TSU-21	1	GPNMB	1.48495	2.33482e-213	4.28954e-209
TSU-21	1	LYZ	1.436	6.87319e-199	1.26274e-194
TSU-21	1	C1QB	1.26023	3.09411e-183	5.68449e-179
TSU-21	1	MARCO	1.25489	3.54764e-150	6.51772e-146
TSU-21	1	FN1	1.33685	8.97461e-140	1.64882e-135
TSU-21	2	ITM2B	0.402501	8.35781e-28	1.5355e-23
TSU-21	2	MGP	0.340162	2.28339e-22	4.19504e-18
TSU-21	2	RPL17	0.424569	1.7209e-15	3.16164e-11
TSU-21	3	SFTPC	1.08066	5.67074e-101	1.04183e-96
TSU-21	3	LPCAT1	0.434459	2.60648e-52	4.78863e-48
TSU-21	3	SFTPA2	0.597858	8.4227e-48	1.54742e-43
TSU-21	3	CEACAM6	0.470692	1.19433e-42	2.19422e-38
TSU-21	3	SFTPA1	0.428967	7.07757e-41	1.30029e-36
TSU-21	3	FASN	0.466085	2.01422e-38	3.70053e-34
TSU-21	3	ABCA3	0.400466	8.3115e-33	1.52699e-28
TSU-21	3	HOPX	0.416647	2.52154e-28	4.63258e-24
TSU-21	3	CEACAM5	0.430193	6.22915e-27	1.14442e-22
TSU-21	3	SCGB3A1	0.443415	7.76449e-27	1.42649e-22
TSU-21	4	SERPINA1	1.46734	1.51178e-199	2.77744e-195
TSU-21	4	SFTPA1	1.92798	1.80949e-193	3.3244e-189
TSU-21	4	CD24	1.512	1.75672e-185	3.22744e-181
TSU-21	4	SFTPA2	1.8727	2.16417e-185	3.97601e-181
TSU-21	4	GPX2	1.04597	1.21056e-158	2.22404e-154
TSU-21	4	FGG	1.04255	6.63661e-149	1.21928e-144
TSU-21	4	AGPAT2	1.18745	2.73386e-145	5.02265e-141
TSU-21	4	TPPP3	1.13955	2.64824e-135	4.86534e-131
TSU-21	4	CRTAC1	1.03659	1.27048e-134	2.33413e-130
TSU-21	4	SFTPD	1.07986	5.0119e-125	9.20787e-121
TSU-21	5	SCGB3A1	1.48122	1.73021e-108	3.17874e-104
TSU-21	5	SFTPB	0.47897	4.12015e-79	7.56955e-75
TSU-21	5	MALL	0.733478	7.311e-66	1.34318e-61
TSU-21	5	SLPI	0.572338	8.72265e-52	1.60253e-47
TSU-21	5	MSLN	0.641534	5.89959e-40	1.08387e-35
TSU-21	5	SDC1	0.481281	6.03738e-36	1.10919e-31
TSU-21	5	KRT7	0.439722	1.09803e-28	2.0173e-24
TSU-21	5	SPTSSA	0.462521	3.35525e-27	6.16427e-23
TSU-21	5	SUSD2	0.455252	3.03334e-26	5.57286e-22
TSU-21	5	MS4A15	0.441175	7.1987e-19	1.32254e-14
TSU-21	6	SLPI	1.92617	3.49707e-82	6.42481e-78
TSU-21	6	FOS	1.25242	3.2325e-77	5.93876e-73
TSU-21	6	MALL	1.32954	4.19684e-72	7.71044e-68
TSU-21	6	MS4A15	1.32589	4.85749e-71	8.92418e-67
TSU-21	6	JUN	1.07076	8.37871e-63	1.53934e-58
TSU-21	6	FOSB	1.24771	4.82479e-61	8.86411e-57
TSU-21	6	TRIB1	1.24116	6.87119e-61	1.26238e-56
TSU-21	6	NDUFB9	0.941966	2.2908e-57	4.20865e-53
TSU-21	6	NR4A1	0.976755	7.61277e-48	1.39862e-43
TSU-21	6	MUC21	0.895767	2.78119e-41	5.10961e-37
TSU-21	7	COL1A2	1.21449	2.85746e-37	5.24973e-33
TSU-21	7	SPARC	0.919486	1.05389e-32	1.93621e-28
TSU-21	7	TAGLN	0.871716	5.40327e-32	9.92689e-28
TSU-21	7	LUM	0.844837	9.0857e-31	1.66923e-26
TSU-21	7	COL1A1	1.19627	9.14283e-31	1.67972e-26
TSU-21	7	MYL9	0.899181	7.53149e-29	1.38368e-24
TSU-21	7	TIMP1	0.978358	1.57118e-27	2.88658e-23
TSU-21	7	POSTN	1.021	2.78405e-26	5.11486e-22
TSU-21	7	MGP	0.891992	1.01971e-25	1.87342e-21
TSU-21	7	COL3A1	0.972364	1.85667e-19	3.41107e-15
TSU-21	8	HBA2	1.16602	7.53566e-138	1.38445e-133
TSU-21	8	MT-ND3	1.69243	3.62092e-87	6.65235e-83
TSU-21	8	MT-ND1	1.55755	1.8529e-85	3.40415e-81
TSU-21	8	MT-ND4	1.62945	6.2366e-85	1.14579e-80
TSU-21	8	MT-CO3	1.46675	8.09295e-85	1.48684e-80
TSU-21	8	MT-CO1	1.43724	8.64069e-84	1.58747e-79
TSU-21	8	MT-ATP6	1.57429	2.74021e-83	5.03432e-79
TSU-21	8	MT-ND2	1.64919	9.0036e-80	1.65414e-75
TSU-21	8	MT-CO2	1.18188	9.53727e-76	1.75219e-71
TSU-21	8	MT-CYB	1.36066	1.73915e-74	3.19517e-70
TSU-21	9	FDCSP	2.61212	5.99797e-111	1.10195e-106
TSU-21	9	CXCL13	2.12447	1.87604e-97	3.44665e-93
TSU-21	9	MS4A1	1.96447	5.78557e-76	1.06292e-71
TSU-21	9	CR2	1.08632	3.23266e-62	5.93904e-58
TSU-21	9	CD22	1.26509	5.24577e-56	9.63752e-52
TSU-21	9	CD79A	1.09232	1.60832e-21	2.9548e-17
TSU-21	9	RPL17	1.41113	1.47707e-20	2.71368e-16
TSU-21	9	LTB	1.33205	1.9031e-16	3.49638e-12
TSU-21	9	CORO1A	1.28714	1.0253e-09	1.88368e-05
TSU-21	9	CLU	1.2716	4.49634e-07	0.00826067
TSU-21	10	C20orf85	1.35961	4.59566e-180	8.44315e-176
TSU-21	10	CFAP157	1.32114	4.62527e-150	8.49755e-146
TSU-21	10	FAM183A	1.51005	2.81588e-140	5.17333e-136
TSU-21	10	SNTN	1.28603	6.22227e-132	1.14316e-127
TSU-21	10	ZMYND10	1.32388	4.02098e-82	7.38735e-78
TSU-21	10	SCGB1A1	6.29125	1.94426e-37	3.572e-33
TSU-21	10	CAPS	2.39332	1.24097e-27	2.27991e-23
TSU-21	10	TPPP3	1.37637	2.02389e-08	0.000371829
TSU-21	10	SCGB3A2	1.98112	2.30953e-08	0.000424306
TSU-21	10	SCGB3A1	2.17878	2.91886e-08	0.000536254
TSU-33	0	MT-CO1	0.996666	3.82716e-117	6.68107e-113
TSU-33	0	MT-ND3	1.02626	1.2126e-114	2.11683e-110
TSU-33	0	MT-CO2	0.876071	2.47418e-114	4.31918e-110
TSU-33	0	MT-ATP6	0.947089	2.68051e-106	4.67937e-102
TSU-33	0	MT-ND4	0.953737	2.50119e-105	4.36633e-101
TSU-33	0	MT-CO3	0.946006	2.95047e-103	5.15063e-99
TSU-33	0	MT-CYB	0.905156	1.62484e-97	2.83648e-93
TSU-33	0	MTRNR2L12	1.30765	3.18208e-94	5.55496e-90
TSU-33	0	MT-ND2	0.847463	1.05962e-71	1.84977e-67
TSU-33	0	AD000090.1	0.87706	1.58502e-63	2.76696e-59
TSU-33	1	TIMP3	0.925267	8.90334e-99	1.55426e-94
TSU-33	1	MFAP4	0.965937	3.1177e-93	5.44257e-89
TSU-33	1	A2M	0.738961	9.11793e-86	1.59172e-81
TSU-33	1	EPAS1	0.825074	2.23424e-83	3.90032e-79
TSU-33	1	DCN	0.846202	5.74011e-72	1.00205e-67
TSU-33	1	GPX3	0.761398	9.4704e-72	1.65325e-67
TSU-33	1	ADIRF	0.75525	9.20572e-71	1.60704e-66
TSU-33	1	INMT	0.736544	6.48218e-67	1.13159e-62
TSU-33	1	EGFL7	0.777274	2.14875e-65	3.75108e-61
TSU-33	1	AGER	0.759456	1.29804e-63	2.26598e-59
TSU-33	2	SFTPA1	1.38839	8.59644e-146	1.50068e-141
TSU-33	2	SFTPA2	1.40086	3.50491e-144	6.11852e-140
TSU-33	2	SFTPC	1.20027	2.26398e-121	3.95222e-117
TSU-33	2	LAMP3	0.60815	3.21785e-49	5.61739e-45
TSU-33	2	AGER	0.591854	9.18178e-38	1.60286e-33
TSU-33	2	FABP5	0.517727	2.98078e-35	5.20355e-31
TSU-33	2	CAV1	0.544758	1.44958e-30	2.53052e-26
TSU-33	2	ABCA3	0.486637	4.78354e-27	8.35062e-23
TSU-33	2	TIMP3	0.460884	5.381e-27	9.39361e-23
TSU-33	2	SLPI	0.450213	4.18671e-22	7.30874e-18
TSU-33	3	IGHG4	0.501396	2.05686e-54	3.59066e-50
TSU-33	3	NAPSA	0.751751	4.17133e-53	7.28188e-49
TSU-33	3	MUC1	0.703423	1.94723e-45	3.39928e-41
TSU-33	3	CD24	0.74546	8.91228e-45	1.55582e-40
TSU-33	3	IGHG3	0.503625	2.03148e-35	3.54635e-31
TSU-33	3	SFTPB	0.463939	1.46218e-32	2.55253e-28
TSU-33	3	C4BPA	0.626673	2.42927e-27	4.24077e-23
TSU-33	3	GDF15	0.48033	1.72155e-23	3.00531e-19
TSU-33	3	WFDC2	0.600196	1.30706e-21	2.28174e-17
TSU-33	3	CEACAM6	0.461765	4.13352e-16	7.21589e-12
TSU-33	4	IGHG4	2.73541	2.29362e-143	4.00398e-139
TSU-33	4	IGKC	2.34308	2.81223e-143	4.9093e-139
TSU-33	4	IGHG1	2.65316	6.96546e-134	1.21596e-129
TSU-33	4	IGHG3	2.41519	1.643e-124	2.86819e-120
TSU-33	4	IGHA1	2.45183	5.09773e-120	8.8991e-116
TSU-33	4	IGLC2	2.14258	1.03939e-110	1.81446e-106
TSU-33	4	IGLC3	1.86787	2.4313e-89	4.24433e-85
TSU-33	4	IGLC1	1.40036	4.1775e-72	7.29266e-68
TSU-33	4	IGHA2	1.53067	6.79777e-57	1.18669e-52
TSU-33	4	IGHM	1.45465	8.22353e-49	1.43558e-44
TSU-33	5	APOC1	1.73442	4.38374e-97	7.6527e-93
TSU-33	5	C1QB	1.33666	3.72386e-90	6.50074e-86
TSU-33	5	CCL18	1.59977	5.46062e-90	9.53261e-86
TSU-33	5	IFI30	1.39248	1.29601e-85	2.26244e-81
TSU-33	5	LYZ	1.65337	3.49417e-81	6.09977e-77
TSU-33	5	HLA-DRA	1.09012	1.67012e-78	2.91553e-74
TSU-33	5	C1QA	1.2846	1.16132e-76	2.02732e-72
TSU-33	5	MRC1	1.00649	1.30424e-71	2.27681e-67
TSU-33	5	CTSD	1.00953	5.79819e-62	1.01219e-57
TSU-33	5	APOE	1.45881	7.01493e-54	1.2246e-49
TSU-33	6	SPINK1	2.10802	4.33188e-160	7.56216e-156
TSU-33	6	MSLN	1.97524	1.33667e-146	2.33342e-142
TSU-33	6	AQP3	1.56244	6.10901e-92	1.06645e-87
TSU-33	6	ENO1	1.27502	4.54362e-91	7.93179e-87
TSU-33	6	SCGB3A2	2.11993	7.18684e-90	1.25461e-85
TSU-33	6	GDF15	1.43075	3.64941e-85	6.37078e-81
TSU-33	6	ELF3	1.17002	1.86272e-84	3.25176e-80
TSU-33	6	HMGN3	1.39153	4.6076e-82	8.04349e-78
TSU-33	6	CD24	1.37572	1.70635e-79	2.97878e-75
TSU-33	6	PIGR	1.14175	2.83612e-73	4.95101e-69
TSU-33	7	LPCAT1	1.63652	6.2548e-84	1.0919e-79
TSU-33	7	SCGB3A1	2.3439	4.14615e-76	7.23794e-72
TSU-33	7	MAL2	1.16246	5.71783e-64	9.98161e-60
TSU-33	7	LY6E	1.2124	1.9773e-61	3.45177e-57
TSU-33	7	PIGR	1.12946	3.83364e-58	6.69239e-54
TSU-33	7	IFI6	1.06113	1.3809e-57	2.41064e-53
TSU-33	7	ALPL	0.741451	2.07959e-55	3.63035e-51
TSU-33	7	CLPTM1L	0.973245	1.90094e-49	3.31847e-45
TSU-33	7	AQP3	0.747275	5.67035e-39	9.89872e-35
TSU-33	7	CEACAM6	0.895081	1.97173e-37	3.44204e-33
TSU-33	8	CRABP1	1.95019	1.03967e-284	1.81494e-280
TSU-33	8	CD177	1.90737	3.08779e-163	5.39035e-159
TSU-33	8	OGN	1.77676	2.46371e-131	4.3009e-127
TSU-33	8	CCN3	2.94749	8.97429e-118	1.56664e-113
TSU-33	8	KCNMA1	2.19387	3.59818e-90	6.28134e-86
TSU-33	8	IGFBP6	2.2791	4.14762e-55	7.24051e-51
TSU-33	8	LEPR	1.99388	2.52844e-40	4.41389e-36
TSU-33	8	CLU	3.12635	6.06636e-22	1.05901e-17
TSU-33	8	PTGDS	2.89134	4.977e-18	8.68835e-14
TSU-33	8	VIM	2.08113	6.55403e-18	1.14414e-13
TSU-33	9	FDCSP	1.93915	1.04764e-66	1.82886e-62
TSU-33	9	MS4A1	1.7232	1.47105e-52	2.568e-48
TSU-33	9	CXCL13	1.93686	2.11893e-45	3.69902e-41
TSU-33	9	CXCR4	1.24106	4.23586e-17	7.39453e-13
TSU-33	9	CCL19	1.50256	1.2961e-13	2.2626e-09
TSU-33	9	RPL17	1.13976	4.41182e-13	7.70171e-09
TSU-33	9	ATP2A3	1.18163	2.83154e-11	4.94302e-07
TSU-33	9	RPL4	1.09466	3.11924e-09	5.44526e-05
TSU-33	9	IGHM	1.17808	2.55737e-07	0.0044644
TSU-33	9	CLU	1.22359	1.81121e-06	0.0316183
The p-values were calculated by Wilcoxon rank sum test of Seurat FindAllMarkers (two-sided, adjusted by Bonferroni correction).

## Sheet: Data S3
Supplementary Data S3 The list of target genes in the human lung panel of Xenium
No.	Gene	Ensembl ID	Pre-designed/Custom
1	PCOLCE2	ENSG00000163710	Pre-designed
2	PI16	ENSG00000164530	Pre-designed
3	FRZB	ENSG00000162998	Pre-designed
4	LMOD1	ENSG00000163431	Pre-designed
5	PLN	ENSG00000198523	Pre-designed
6	RERGL	ENSG00000111404	Pre-designed
7	TNNT2	ENSG00000118194	Pre-designed
8	JUND	ENSG00000130522	Pre-designed
9	SDC4	ENSG00000124145	Pre-designed
10	TMPRSS2	ENSG00000184012	Pre-designed
11	WSB1	ENSG00000109046	Pre-designed
12	RND1	ENSG00000172602	Pre-designed
13	ELN	ENSG00000049540	Pre-designed
14	FGFR4	ENSG00000160867	Pre-designed
15	GDF10	ENSG00000266524	Pre-designed
16	PDGFRA	ENSG00000134853	Pre-designed
17	WNT2	ENSG00000105989	Pre-designed
18	BMX	ENSG00000102010	Pre-designed
19	GIMAP7	ENSG00000179144	Pre-designed
20	GJA5	ENSG00000265107	Pre-designed
21	IGFBP3	ENSG00000146674	Pre-designed
22	SOX17	ENSG00000164736	Pre-designed
23	BANK1	ENSG00000153064	Pre-designed
24	CD19	ENSG00000177455	Pre-designed
25	FCMR	ENSG00000162894	Pre-designed
26	SELL	ENSG00000188404	Pre-designed
27	VPREB3	ENSG00000128218	Pre-designed
28	F3	ENSG00000117525	Pre-designed
29	GATA2	ENSG00000179348	Pre-designed
30	KIT	ENSG00000157404	Pre-designed
31	SLC18A2	ENSG00000165646	Pre-designed
32	BIRC3	ENSG00000023445	Pre-designed
33	RGS13	ENSG00000127074	Pre-designed
34	ADGRL4	ENSG00000162618	Pre-designed
35	PLVAP	ENSG00000130300	Pre-designed
36	APOLD1	ENSG00000178878	Pre-designed
37	TM4SF18	ENSG00000163762	Pre-designed
38	CD3E	ENSG00000198851	Pre-designed
39	CD40LG	ENSG00000102245	Pre-designed
40	CXCR6	ENSG00000172215	Pre-designed
41	GPR171	ENSG00000174946	Pre-designed
42	IL2RG	ENSG00000147168	Pre-designed
43	LAT	ENSG00000213658	Pre-designed
44	TRAT1	ENSG00000163519	Pre-designed
45	PIK3IP1	ENSG00000100100	Pre-designed
46	CD8A	ENSG00000153563	Pre-designed
47	CLEC2D	ENSG00000069493	Pre-designed
48	NTRK2	ENSG00000148053	Pre-designed
49	SMAD6	ENSG00000137834	Pre-designed
50	ACE	ENSG00000159640	Pre-designed
51	CYP3A5	ENSG00000106258	Pre-designed
52	FRY	ENSG00000073910	Pre-designed
53	PRX	ENSG00000105227	Pre-designed
54	SLC14A1	ENSG00000141469	Pre-designed
55	F2RL3	ENSG00000127533	Pre-designed
56	CCND1	ENSG00000110092	Pre-designed
57	ACE2	ENSG00000130234	Pre-designed
58	FOXJ1	ENSG00000129654	Pre-designed
59	TSTD1	ENSG00000215845	Pre-designed
60	C16orf89	ENSG00000153446	Pre-designed
61	HSD17B11	ENSG00000198189	Pre-designed
62	PTP4A1	ENSG00000112245	Pre-designed
63	EREG	ENSG00000124882	Pre-designed
64	FGF18	ENSG00000156427	Pre-designed
65	GREM2	ENSG00000180875	Pre-designed
66	LGR6	ENSG00000133067	Pre-designed
67	PAMR1	ENSG00000149090	Pre-designed
68	SCARA3	ENSG00000168077	Pre-designed
69	SYNPO2	ENSG00000172403	Pre-designed
70	CCNO	ENSG00000152669	Pre-designed
71	CYP2F1	ENSG00000197446	Pre-designed
72	MUC5AC	ENSG00000215182	Pre-designed
73	SPDEF	ENSG00000124664	Pre-designed
74	UPK1B	ENSG00000114638	Pre-designed
75	VMO1	ENSG00000182853	Pre-designed
76	CCL13	ENSG00000181374	Pre-designed
77	GPR34	ENSG00000171659	Pre-designed
78	MS4A4A	ENSG00000110079	Pre-designed
79	ATP6V1G3	ENSG00000151418	Pre-designed
80	CFTR	ENSG00000001626	Pre-designed
81	CLDN25	ENSG00000228607	Pre-designed
82	FOXI1	ENSG00000168269	Pre-designed
83	HEPACAM2	ENSG00000188175	Pre-designed
84	SOX4	ENSG00000124766	Pre-designed
85	MEDAG	ENSG00000102802	Pre-designed
86	MLLT11	ENSG00000213190	Pre-designed
87	WT1	ENSG00000184937	Pre-designed
88	FSCN1	ENSG00000075618	Pre-designed
89	LRRC70	ENSG00000186105	Pre-designed
90	LYVE1	ENSG00000133800	Pre-designed
91	MMRN1	ENSG00000138722	Pre-designed
92	NTS	ENSG00000133636	Pre-designed
93	PDPN	ENSG00000162493	Pre-designed
94	PROX1	ENSG00000117707	Pre-designed
95	CXCL5	ENSG00000163735	Pre-designed
96	MSR1	ENSG00000038945	Pre-designed
97	RETN	ENSG00000104918	Pre-designed
98	TREM1	ENSG00000124731	Pre-designed
99	ALDH1A3	ENSG00000184254	Pre-designed
100	CALB2	ENSG00000172137	Pre-designed
101	PRG4	ENSG00000116690	Pre-designed
102	RGS4	ENSG00000117152	Pre-designed
103	RPS4Y1	ENSG00000129824	Pre-designed
104	MMP7	ENSG00000137673	Pre-designed
105	MUC5B	ENSG00000117983	Pre-designed
106	PI3	ENSG00000124102	Pre-designed
107	TMEM45A	ENSG00000181458	Pre-designed
108	CCL22	ENSG00000102962	Pre-designed
109	LGALS2	ENSG00000100079	Pre-designed
110	CD1C	ENSG00000158481	Pre-designed
111	CD1E	ENSG00000158488	Pre-designed
112	CLEC10A	ENSG00000132514	Pre-designed
113	FCGR2B	ENSG00000072694	Pre-designed
114	HLA-DQB2	ENSG00000232629	Pre-designed
115	ITGBL1	ENSG00000198542	Pre-designed
116	LTBP2	ENSG00000119681	Pre-designed
117	POSTN	ENSG00000133110	Pre-designed
118	SPP1	ENSG00000118785	Pre-designed
119	ASCL2	ENSG00000183734	Pre-designed
120	CCKAR	ENSG00000163394	Pre-designed
121	ISG20	ENSG00000172183	Pre-designed
122	LIMD2	ENSG00000136490	Pre-designed
123	MYOM2	ENSG00000036448	Pre-designed
124	KRT81	ENSG00000205426	Pre-designed
125	KRT86	ENSG00000170442	Pre-designed
126	LCK	ENSG00000182866	Pre-designed
127	ASCL1	ENSG00000139352	Pre-designed
128	CALCA	ENSG00000110680	Pre-designed
129	CHGA	ENSG00000100604	Pre-designed
130	CHGB	ENSG00000089199	Pre-designed
131	FURIN	ENSG00000140564	Pre-designed
132	TRH	ENSG00000170893	Pre-designed
133	CD48	ENSG00000117091	Pre-designed
134	CFP	ENSG00000126759	Pre-designed
135	CLEC12A	ENSG00000172322	Pre-designed
136	CYTIP	ENSG00000115165	Pre-designed
137	LILRA1	ENSG00000104974	Pre-designed
138	LILRA5	ENSG00000187116	Pre-designed
139	LILRB2	ENSG00000131042	Pre-designed
140	AQP9	ENSG00000103569	Pre-designed
141	CD163	ENSG00000177575	Pre-designed
142	CD300E	ENSG00000186407	Pre-designed
143	CLEC4E	ENSG00000166523	Pre-designed
144	OLR1	ENSG00000173391	Pre-designed
145	CSPG4	ENSG00000173546	Pre-designed
146	KCNK3	ENSG00000171303	Pre-designed
147	LAMC3	ENSG00000050555	Pre-designed
148	LGALS3BP	ENSG00000108679	Pre-designed
149	LGI4	ENSG00000153902	Pre-designed
150	CRELD2	ENSG00000184164	Pre-designed
151	DNAJB9	ENSG00000128590	Pre-designed
152	PIM2	ENSG00000102096	Pre-designed
153	PLA2G2D	ENSG00000117215	Pre-designed
154	POU2AF1	ENSG00000110777	Pre-designed
155	PRDX4	ENSG00000123131	Pre-designed
156	TNFRSF13B	ENSG00000240505	Pre-designed
157	TNFRSF17	ENSG00000048462	Pre-designed
158	CLEC4C	ENSG00000198178	Pre-designed
159	LILRB4	ENSG00000186818	Pre-designed
160	MPEG1	ENSG00000197629	Pre-designed
161	PTCRA	ENSG00000171611	Pre-designed
162	SPIB	ENSG00000269404	Pre-designed
163	TCL1A	ENSG00000100721	Pre-designed
164	VAMP8	ENSG00000118640	Pre-designed
165	PF4	ENSG00000163737	Pre-designed
166	TUBB1	ENSG00000101162	Pre-designed
167	KRT14	ENSG00000186847	Pre-designed
168	KRT5	ENSG00000186081	Pre-designed
169	ASPM	ENSG00000066279	Pre-designed
170	MKI67	ENSG00000148773	Pre-designed
171	UBE2C	ENSG00000175063	Pre-designed
172	DAPL1	ENSG00000163331	Pre-designed
173	KLF5	ENSG00000102554	Pre-designed
174	KLK11	ENSG00000167757	Pre-designed
175	TP63	ENSG00000073282	Pre-designed
176	CCDC78	ENSG00000162004	Pre-designed
177	TP73	ENSG00000078900	Pre-designed
178	FDCSP	ENSG00000181617	Pre-designed
179	LPO	ENSG00000167419	Pre-designed
180	NDRG2	ENSG00000165795	Pre-designed
181	ODAM	ENSG00000109205	Pre-designed
182	PRB1	ENSG00000251655	Pre-designed
183	S100A1	ENSG00000160678	Pre-designed
184	SLC12A2	ENSG00000064651	Pre-designed
185	AK1	ENSG00000106992	Pre-designed
186	ETV5	ENSG00000244405	Pre-designed
187	LAMP3	ENSG00000078081	Pre-designed
188	MALL	ENSG00000144063	Pre-designed
189	SELENBP1	ENSG00000143416	Pre-designed
190	CTSK	ENSG00000143387	Pre-designed
191	MMP9	ENSG00000100985	Pre-designed
192	PLA2G7	ENSG00000146070	Pre-designed
193	TREM2	ENSG00000095970	Pre-designed
194	AGT	ENSG00000135744	Pre-designed
195	COL21A1	ENSG00000124749	Pre-designed
196	FOXS1	ENSG00000179772	Pre-designed
197	NTN4	ENSG00000074527	Pre-designed
198	THY1	ENSG00000154096	Pre-designed
199	CCL23	ENSG00000274736	Pre-designed
200	PLA1A	ENSG00000144837	Pre-designed
201	RGS5	ENSG00000143248	Pre-designed
202	SELP	ENSG00000174175	Pre-designed
203	CDH1	ENSG00000039068	Custom
204	COL1A1	ENSG00000108821	Custom
205	PECAM1	ENSG00000261371	Custom
206	PTPRC	ENSG00000081237	Custom
207	CD74	ENSG00000019582	Custom
208	CD4	ENSG00000010610	Custom
209	GATA3	ENSG00000107485	Custom
210	TBX21	ENSG00000073861	Custom
211	RORC	ENSG00000143365	Custom
212	CCR7	ENSG00000126353	Custom
213	CCL21	ENSG00000137077	Custom
214	NCAM1	ENSG00000149294	Custom
215	GZMB	ENSG00000100453	Custom
216	PRF1	ENSG00000180644	Custom
217	ITGAE	ENSG00000083457	Custom
218	CD68	ENSG00000129226	Custom
219	ITGAM	ENSG00000169896	Custom
220	ITGAX	ENSG00000140678	Custom
221	CD33	ENSG00000105383	Custom
222	FOXP3	ENSG00000049768	Custom
223	IL2RA	ENSG00000134460	Custom
224	CTLA4	ENSG00000163599	Custom
225	TIGIT	ENSG00000181847	Custom
226	LAG3	ENSG00000089692	Custom
227	PDCD1	ENSG00000188389	Custom
228	ICOS	ENSG00000163600	Custom
229	CD274	ENSG00000120217	Custom
230	IDO1	ENSG00000131203	Custom
231	HLA-A	ENSG00000206503	Custom
232	HLA-DPB1	ENSG00000223865	Custom
233	MARCO	ENSG00000019169	Custom
234	FABP4	ENSG00000170323	Custom
235	NKX2-1	ENSG00000136352	Custom
236	FOXA1	ENSG00000129514	Custom
237	HOPX	ENSG00000171476	Custom
238	CAV1	ENSG00000105974	Custom
239	NAPSA	ENSG00000131400	Custom
240	SFTPC	ENSG00000168484	Custom
241	SFTPB	ENSG00000168878	Custom
242	SFTPD	ENSG00000133661	Custom
243	SCGB3A1	ENSG00000161055	Custom
244	SCGB1A1	ENSG00000149021	Custom
245	FOXA2	ENSG00000125798	Custom
246	YAP1	ENSG00000137693	Custom
247	REST	ENSG00000084093	Custom
248	SOX2	ENSG00000181449	Custom
249	SOX9	ENSG00000125398	Custom
250	SPARC	ENSG00000113140	Custom
251	FAP	ENSG00000078098	Custom
252	COL11A1	ENSG00000060718	Custom
253	IL6	ENSG00000136244	Custom
254	ACTA2	ENSG00000107796	Custom
255	MMP11	ENSG00000099953	Custom
256	CXCL13	ENSG00000156234	Custom
257	CXCR5	ENSG00000160683	Custom
258	CXCL9	ENSG00000138755	Custom
259	CXCL14	ENSG00000145824	Custom
260	APOE	ENSG00000130203	Custom
261	C1QC	ENSG00000159189	Custom
262	CD44	ENSG00000026508	Custom
263	LGR5	ENSG00000139292	Custom
264	TGFB1	ENSG00000105329	Custom
265	CTNNB1	ENSG00000168036	Custom
266	ZEB1	ENSG00000148516	Custom
267	VIM	ENSG00000026025	Custom
268	VEGFA	ENSG00000112715	Custom
269	ICAM1	ENSG00000090339	Custom
270	FOS	ENSG00000170345	Custom
271	TNC	ENSG00000041982	Custom
272	WEE1	ENSG00000166483	Custom
273	TP53	ENSG00000141510	Custom
274	EGFR	ENSG00000146648	Custom
275	MET	ENSG00000105976	Custom
276	ERBB2	ENSG00000141736	Custom
277	AKR1C1	ENSG00000187134	Custom
278	GSR	ENSG00000104687	Custom
279	ATF4	ENSG00000128272	Custom
280	ATF6	ENSG00000118217	Custom
281	HYOU1	ENSG00000149428	Custom
282	XBP1	ENSG00000100219	Custom
283	OAS2	ENSG00000111335	Custom
284	HMGA1	ENSG00000137309	Custom
285	KDR	ENSG00000128052	Custom
286	SLC2A1	ENSG00000117394	Custom
287	DUOX1	ENSG00000137857	Custom
288	AXL	ENSG00000167601	Custom
289	KRT8	ENSG00000170421	Custom
290	SMAD4	ENSG00000141646	Custom
291	NFKB1	ENSG00000109320	Custom
292	RHOA	ENSG00000067560	Custom
293	HNF4A	ENSG00000101076	Custom
294	IL1B	ENSG00000125538	Custom
295	TNF	ENSG00000232810	Custom
296	CD80	ENSG00000121594	Custom
297	CD86	ENSG00000114013	Custom
298	PVR	ENSG00000073008	Custom
299	NECTIN2	ENSG00000130202	Custom
300	MZB1	ENSG00000170476	Custom
301	SCGB3A2	ENSG00000164265	Custom
302	GZMA	ENSG00000145649	Custom
