# Supplementary material for: Whole-genome sequencing reveals the molecular implications of the stepwise progression of lung adenocarcinoma
Source: Nat Commun. 2023 Dec 15;14:8375. doi: 10.1038/s41467-023-43732-y (PMC10724178; doi:10.1038/s41467-023-43732-y)
Supplement: Supplementary file 6 — Source Data [file 41467_2023_43732_MOESM6_ESM.xlsx]

## Sheet: Figure 1c
Figure 1c
The proportion of cases with mutations in cancer-related genes.
		Number of cases			Proportion
		AIS	MIA/Lepidic-Ad	Advanced-Ad	AIS	MIA/Lepidic-Ad	Advanced-Ad
EGFR (Driver only)	Mut	17	13	15	0.653846	0.590909	0.652174
	WT	9	9	8	0.346154	0.409091	0.347826
TP53	Mut	1	2	9	0.0384615	0.0909091	0.391304
	WT	25	20	14	0.961538	0.909091	0.608696
SMARCA4/2	Mut	1	0	4	0.0384615	0	0.173913
	WT	25	22	19	0.961538	1	0.826087
RBM10	Mut	4	4	1	0.153846	0.181818	0.0434783
	WT	22	18	22	0.846154	0.818182	0.956522
		Number of cases			p-value
		Early-Ad	Advanced-Ad	Total
EGFR (Driver only)	Mut	30	15	45	1
	WT	18	8	26
TP53	Mut	3	9	12	0.00121
	WT	45	14	59
SMARCA4/2	Mut	1	4	5	0.03523
	WT	47	19	66
RBM10	Mut	8	1	9	0.2545
	WT	40	22	62
		Number of cases			p-value
		Early-Ad	Advanced-Ad	Total
Tumor-supressor genes	Mut	7	11	18	0.007183
	WT	41	12	53

## Sheet: Figure 2a
Figure 2a
Number of somatic SVs detected in long read WGS using Nanomonsv.
Case	Subtype	Deletion	Insertion	Duplication	Inversion	Translocation
TSU-03	AIS, Noguchi type A	5	0	1	10	10
TSU-23	AIS, Noguchi type A	25	1	15	37	40
TSU-25	AIS, Noguchi type A	6	5	1	6	12
TSU-06	AIS, Noguchi type A	7	0	4	13	1
TSU-20	AIS, Noguchi type A	4	8	0	0	4
TSU-11	AIS, Noguchi type B	9	1	10	9	10
TSU-21	AIS, Noguchi type B	17	0	15	39	47
TSU-22	AIS, Noguchi type B	13	1	4	13	15
TSU-17	AIS, Noguchi type B	9	2	4	9	6
TSU-24	AIS, Noguchi type B	15	4	8	23	27
TSU-19	AIS, Noguchi type B	14	3	9	9	22
TSU-35	AIS, Noguchi type B	8	2	6	14	6
TSU-26	AIS, Noguchi type B	32	2	22	34	7
TSU-02	AIS, Noguchi type B	19	1	13	32	52
TSU-05	AIS, Noguchi type B	7	2	0	2	0
TSU-15	AIS, Noguchi type B	3	5	1	6	1
TSU-16	AIS, Noguchi type B	5	4	1	12	0
AD09-058	MIA	2	4	0	1	0
TSU-27	MIA	5	1	6	6	4
TSU-30	MIA	7	3	8	14	12
TSU-31	MIA	13	7	9	31	17
TSU-32	MIA	0	3	2	6	4
TSU-33	MIA	32	3	22	47	70
TSU-37	MIA	2	1	3	1	3
TSU-38	MIA	18	2	18	40	22
TSU-41	MIA	1	1	3	4	3
TSU-36	MIA	4	2	0	2	1
TSU-40	MIA	29	6	19	34	51
TSU-28	MIA	11	3	5	11	8
TSU-39	MIA	12	1	11	14	3
TSU-29	MIA	0	1	0	0	2
TSU-34	MIA	1	2	0	0	2
L07K233	Lepidic-Ad	4	3	0	5	2
L07K125	Lepidic-Ad	1	2	0	1	0
AD08_279	Advanced-Ad	11	6	6	16	4
42	Advanced-Ad	24	2	5	7	2
L07K172	Advanced-Ad	59	7	31	61	11
AD09-116	Advanced-Ad	46	14	3	6	26
AD09-115	Advanced-Ad	33	4	29	64	4
S9	Advanced-Ad	19	6	7	33	9
S10	Advanced-Ad	35	18	25	37	13
S18	Advanced-Ad	7	1	1	9	8
S6	Advanced-Ad	38	11	21	51	39
S20	Advanced-Ad	39	19	30	58	24
S8	Advanced-Ad	27	11	9	25	27
S19	Advanced-Ad	3	2	0	3	1
S2	Advanced-Ad	50	13	19	63	42
S13	Advanced-Ad	216	33	6	20	12
S21	Advanced-Ad	13	15	11	16	16
S7	Advanced-Ad	194	24	15	33	58
S5	Advanced-Ad	1	5	0	0	1
S15	Advanced-Ad	82	10	2	1	0
S3	Advanced-Ad	100	18	10	15	9
S17	Advanced-Ad	3	1	0	23	0
S14	Others	99	201	9	199	13
S11	Others	82	132	14	512	34
S12	Others	7	8	4	10	5
S1	Others	2	6	0	0	0
S16	Others	161	240	36	3307	52

## Sheet: Figure 2c
Figure 2c
Long read coverage of SV junctions detected with short read WGS.
	Covered by long reads	Not covered	%covered
Deletion	1322	564	70.0954
Inversion	1079	409	72.5134
Tandem duplication	551	248	68.9612
Translocation	1011	1734	36.8306

## Sheet: Figure 2d
Figure 2d
Number of insertions detected from long read WGS using Nanomonsv.
Case	Subtype	Solo L1	Partnered L1	Orphan L1	Alu	SVA	PSD	Unclassified
TSU-03	AIS, Noguchi type A	0	0	0	0	0	0	0
TSU-23	AIS, Noguchi type A	0	0	0	0	0	0	1
TSU-25	AIS, Noguchi type A	3	1	0	0	0	0	1
TSU-06	AIS, Noguchi type A	0	0	0	0	0	0	0
TSU-20	AIS, Noguchi type A	0	0	0	1	0	0	7
TSU-11	AIS, Noguchi type B	1	0	0	0	0	0	0
TSU-21	AIS, Noguchi type B	0	0	0	0	0	0	3
TSU-22	AIS, Noguchi type B	0	0	0	0	0	0	2
TSU-17	AIS, Noguchi type B	0	0	0	0	0	0	2
TSU-24	AIS, Noguchi type B	0	0	0	1	0	0	6
TSU-19	AIS, Noguchi type B	0	0	0	0	0	0	4
TSU-35	AIS, Noguchi type B	0	0	0	0	0	0	2
TSU-26	AIS, Noguchi type B	0	0	0	1	0	0	1
TSU-02	AIS, Noguchi type B	0	0	0	0	0	0	3
TSU-05	AIS, Noguchi type B	0	0	0	0	0	0	2
TSU-15	AIS, Noguchi type B	0	0	0	0	0	0	5
TSU-16	AIS, Noguchi type B	1	0	0	1	1	0	1
AD09-058	MIA	1	0	0	1	0	0	2
TSU-27	MIA	0	1	0	0	0	0	3
TSU-30	MIA	0	0	0	1	0	0	4
TSU-31	MIA	0	0	0	0	0	0	7
TSU-32	MIA	1	0	0	1	0	0	1
TSU-33	MIA	0	0	0	0	0	0	6
TSU-37	MIA	0	0	0	0	0	0	1
TSU-38	MIA	0	0	0	0	0	0	2
TSU-41	MIA	0	0	0	0	0	0	1
TSU-36	MIA	0	0	0	0	0	0	2
TSU-40	MIA	2	0	0	1	0	0	4
TSU-28	MIA	1	0	0	0	0	0	2
TSU-39	MIA	0	0	0	0	0	0	1
TSU-29	MIA	0	0	0	0	0	0	1
TSU-34	MIA	0	0	0	0	0	0	2
L07K233	Lepidic-Ad	0	0	0	0	0	0	3
L07K125	Lepidic-Ad	0	0	0	1	0	0	1
AD08_279	Advanced-Ad	0	0	0	2	2	0	2
42	Advanced-Ad	1	0	0	1	0	0	1
L07K172	Advanced-Ad	1	0	0	2	0	0	7
AD09-116	Advanced-Ad	5	0	1	0	0	0	7
AD09-115	Advanced-Ad	0	0	0	0	0	0	5
S9	Advanced-Ad	1	0	0	1	1	0	3
S10	Advanced-Ad	2	1	0	1	0	0	14
S18	Advanced-Ad	0	0	0	0	1	0	0
S6	Advanced-Ad	1	0	1	1	1	0	7
S20	Advanced-Ad	2	1	0	0	0	0	16
S8	Advanced-Ad	4	0	0	1	1	0	6
S19	Advanced-Ad	0	0	0	1	0	0	1
S2	Advanced-Ad	1	0	1	3	0	0	10
S13	Advanced-Ad	0	0	0	8	0	0	25
S21	Advanced-Ad	2	0	0	0	0	0	13
S7	Advanced-Ad	4	0	0	2	0	0	21
S5	Advanced-Ad	1	0	0	0	0	0	4
S15	Advanced-Ad	1	0	0	2	0	0	9
S3	Advanced-Ad	5	0	1	1	0	0	11
S17	Advanced-Ad	0	0	0	0	0	0	1
S14	Others	118	6	11	4	0	3	58
S11	Others	43	8	9	6	2	0	66
S12	Others	0	0	0	2	0	0	6
S1	Others	0	0	0	1	0	0	5
S16	Others	49	0	3	26	0	0	165

## Sheet: Figures 3a, 3b
Figures 3a, 3b
Somatic mutation abundances in the corresponding groups.
Case	Subtype	Number of mutations detecetd from short read WGS			EGFR mutation status (driver)		Case	Subtype	Number of mutations detecetd from long read WGS	EGFR mutation status (driver)
		Point mutation	SV (short read)	CNV					SV (long read)
TSU-03	AIS, Noguchi type A	12685	75	9	y		TSU-03	AIS, Noguchi type A	26	y
TSU-07	AIS, Noguchi type A	5544	31	12	y		TSU-23	AIS, Noguchi type A	118	y
TSU-13	AIS, Noguchi type A	3442	11	1	y		TSU-25	AIS, Noguchi type A	30	y
TSU-23	AIS, Noguchi type A	12493	78	15	y		TSU-06	AIS, Noguchi type A	25	n
TSU-25	AIS, Noguchi type A	6223	19	6	y		TSU-20	AIS, Noguchi type A	16	n
TSU-06	AIS, Noguchi type A	6046	45	6	n		TSU-11	AIS, Noguchi type B	39	y
TSU-10	AIS, Noguchi type A	3321	12	1	n		TSU-21	AIS, Noguchi type B	118	y
TSU-20	AIS, Noguchi type A	1134	1	0	n		TSU-22	AIS, Noguchi type B	46	y
AD18-012	AIS, Noguchi type A	1683	8	0	n		TSU-17	AIS, Noguchi type B	30	y
TSU-09	AIS, Noguchi type B	5547	59	2	y		TSU-24	AIS, Noguchi type B	77	y
TSU-11	AIS, Noguchi type B	7062	58	4	y		TSU-19	AIS, Noguchi type B	57	y
TSU-18	AIS, Noguchi type B	7032	36	0	y		TSU-35	AIS, Noguchi type B	36	y
TSU-21	AIS, Noguchi type B	4561	74	5	y		TSU-26	AIS, Noguchi type B	97	y
TSU-22	AIS, Noguchi type B	4638	32	3	y		TSU-02	AIS, Noguchi type B	117	y
TSU-01	AIS, Noguchi type B	8715	120	25	y		TSU-05	AIS, Noguchi type B	11	n
TSU-17	AIS, Noguchi type B	7286	41	0	y		TSU-15	AIS, Noguchi type B	16	n
TSU-24	AIS, Noguchi type B	13655	85	68	y		TSU-16	AIS, Noguchi type B	22	n
TSU-19	AIS, Noguchi type B	6021	31	0	y		AD09-058	MIA	7	n
TSU-35	AIS, Noguchi type B	3554	44	0	y		TSU-27	MIA	22	y
TSU-26	AIS, Noguchi type B	7322	99	13	y		TSU-30	MIA	44	y
TSU-02	AIS, Noguchi type B	4724	86	27	y		TSU-31	MIA	77	y
TSU-05	AIS, Noguchi type B	6299	11	1	n		TSU-32	MIA	15	y
TSU-15	AIS, Noguchi type B	1393	7	0	n		TSU-33	MIA	174	y
TSU-12	AIS, Noguchi type B	1238	4	1	n		TSU-37	MIA	10	y
TSU-14	AIS, Noguchi type B	5281	38	2	n		TSU-38	MIA	100	y
TSU-16	AIS, Noguchi type B	3048	27	4	n		TSU-41	MIA	12	y
AD09-058	MIA	1765	8	0	n		TSU-36	MIA	9	y
AD18-003	MIA	8482	73	3	n		TSU-40	MIA	139	y
TSU-27	MIA	5978	26	1	y		TSU-28	MIA	38	y
TSU-30	MIA	3885	20	2	y		TSU-39	MIA	41	n
TSU-31	MIA	3685	72	8	y		TSU-29	MIA	3	n
TSU-32	MIA	14853	23	2	y		TSU-34	MIA	5	n
TSU-33	MIA	8367	78	9	y		L07K233	Lepidic-Ad	14	y
TSU-37	MIA	2604	7	2	y		L07K125	Lepidic-Ad	4	n
TSU-38	MIA	4279	73	3	y		AD08_279	Advanced-Ad	43	y
TSU-41	MIA	2849	9	1	y		42	Advanced-Ad	40	y
TSU-36	MIA	4665	10	2	y		L07K172	Advanced-Ad	169	y
TSU-40	MIA	8060	111	47	y		AD09-116	Advanced-Ad	95	n
TSU-28	MIA	3536	52	2	y		AD09-115	Advanced-Ad	134	n
TSU-04	MIA	5831	15	1	n		S9	Advanced-Ad	74	y
TSU-39	MIA	9758	54	8	n		S10	Advanced-Ad	128	y
AD18-015	MIA	5211	33	3	n		S18	Advanced-Ad	26	y
TSU-29	MIA	654	1	0	n		S6	Advanced-Ad	160	y
TSU-34	MIA	605	1	2	n		S20	Advanced-Ad	170	y
TSU-08	Lepidic-Ad	5106	130	13	y		S8	Advanced-Ad	99	y
L07K233	Lepidic-Ad	6864	47	203	y		S19	Advanced-Ad	9	n
L07K199	Lepidic-Ad	6291	52	0	n		S2	Advanced-Ad	187	y
L07K125	Lepidic-Ad	2895	8	1	n		S13	Advanced-Ad	287	y
AD08_279	Advanced-Ad	6555	78	5	y		S21	Advanced-Ad	71	y
AD17-040	Advanced-Ad	4165	73	2	y		S7	Advanced-Ad	324	y
42	Advanced-Ad	11794	71	97	y		S5	Advanced-Ad	7	n
AD09-104	Advanced-Ad	8294	159	33	y		S15	Advanced-Ad	95	n
L07K172	Advanced-Ad	4811	30	0	y		S3	Advanced-Ad	152	n
AD09-044	Advanced-Ad	42214	92	103	n		S17	Advanced-Ad	27	n
AD09-116	Advanced-Ad	91459	272	10	n		S14	Others	521	n
AD09-115	Advanced-Ad	33363	631	207	n		S11	Others	774	n
S9	Advanced-Ad	4815	63	19	y		S12	Others	34	n
S10	Advanced-Ad	9678	90	21	y		S1	Others	8	n
S18	Advanced-Ad	4413	23	8	y		S16	Others	3796	n
S6	Advanced-Ad	4410	130	20	y
S20	Advanced-Ad	5338	155	61	y
S8	Advanced-Ad	9956	75	129	y
S19	Advanced-Ad	1158	2	0	n
S2	Advanced-Ad	7965	138	87	y
S13	Advanced-Ad	5346	24	10	y
S21	Advanced-Ad	5560	42	2	y
S7	Advanced-Ad	14606	326	70	y
S5	Advanced-Ad	651	3	1	n
S15	Advanced-Ad	7601	2	19	n
S3	Advanced-Ad	458584	205	27	n
S17	Advanced-Ad	954	1	58	n
S14	Others	24338	155	97	n
S11	Others	87231	136	95	n
S12	Others	21583	16	1	n
S1	Others	1192	1	27	n
S16	Others	93177	273	194	n

## Sheet: Figures 4a, 4b
Figures 4a, 4b
Single nucleotide substitutions (SBS) assigned to the COSMIC mutational signatures.
Case	Subtype	Number of mutations assigned to each signature
		SBS1	SBS2	SBS4	SBS5	SBS7a	SBS12	SBS13	SBS18
TSU-03	AIS, Noguchi type A	459	0	2097	9008	0	0	0	0
TSU-07	AIS, Noguchi type A	418	0	0	4632	0	0	0	0
TSU-13	AIS, Noguchi type A	304	0	0	2760	0	0	0	0
TSU-23	AIS, Noguchi type A	62	0	6373	5605	0	0	0	0
TSU-25	AIS, Noguchi type A	290	0	1102	4400	0	0	0	0
TSU-06	AIS, Noguchi type A	201	0	1231	4197	0	0	0	0
TSU-10	AIS, Noguchi type A	197	0	0	2842	0	0	0	0
TSU-20	AIS, Noguchi type A	60	0	0	762	0	0	0	114
AD18-012	AIS, Noguchi type A	99	0	0	1417	0	0	0	0
TSU-09	AIS, Noguchi type B	279	0	0	4661	0	0	0	0
TSU-11	AIS, Noguchi type B	137	0	1079	5454	0	0	0	0
TSU-18	AIS, Noguchi type B	512	0	1116	4969	0	0	0	0
TSU-21	AIS, Noguchi type B	183	252	0	3518	0	0	205	0
TSU-22	AIS, Noguchi type B	287	0	0	3541	354	0	0	0
TSU-01	AIS, Noguchi type B	172	412	1741	5312	0	0	561	0
TSU-17	AIS, Noguchi type B	954	0	0	4863	0	0	0	830
TSU-24	AIS, Noguchi type B	214	0	2822	9844	0	0	0	0
TSU-19	AIS, Noguchi type B	176	1568	0	3085	0	0	661	0
TSU-35	AIS, Noguchi type B	245	0	496	2439	0	0	0	0
TSU-26	AIS, Noguchi type B	409	0	0	4491	707	0	0	1009
TSU-02	AIS, Noguchi type B	358	0	574	3315	0	0	0	0
TSU-05	AIS, Noguchi type B	116	0	2077	3845	0	0	0	0
TSU-15	AIS, Noguchi type B	83	0	0	1163	0	0	0	0
TSU-12	AIS, Noguchi type B	78	0	0	886	0	0	0	0
TSU-14	AIS, Noguchi type B	331	0	781	3681	0	0	0	0
TSU-16	AIS, Noguchi type B	121	0	624	2057	0	0	0	0
AD09-058	MIA	315	0	0	1175	0	0	0	0
AD18-003	MIA	1039	0	0	5429	0	0	0	1367
TSU-27	MIA	280	0	0	5144	0	0	0	0
TSU-30	MIA	206	192	0	2964	0	0	209	0
TSU-31	MIA	260	198	0	2792	0	0	83	0
TSU-32	MIA	688	0	5122	6674	0	0	0	1763
TSU-33	MIA	520	487	0	6472	0	0	242	0
TSU-37	MIA	284	75	418	1431	0	0	147	0
TSU-38	MIA	311	0	0	3581	0	0	0	0
TSU-41	MIA	134	0	0	2097	0	0	0	0
TSU-36	MIA	432	0	809	3059	0	0	0	0
TSU-40	MIA	1100	0	0	4668	0	0	0	1550
TSU-28	MIA	230	0	0	2736	218	0	0	0
TSU-04	MIA	195	0	0	5296	0	0	0	0
TSU-39	MIA	364	0	0	6716	0	0	0	1948
AD18-015	MIA	134	0	2026	2658	0	0	0	0
TSU-29	MIA	7	0	0	362	0	0	0	0
TSU-34	MIA	24	0	0	371	0	0	0	0
TSU-08	Lepidic-Ad	202	446	0	3811	0	0	255	0
L07K233	Lepidic-Ad	608	0	0	4690	0	0	0	817
L07K199	Lepidic-Ad	551	0	0	3564	0	0	0	1578
L07K125	Lepidic-Ad	182	164	0	1815	0	0	53	308
AD08_279	Advanced-Ad	359	0	0	5612	0	0	0	0
AD17-040	Advanced-Ad	312	0	0	2963	0	0	0	449
42	Advanced-Ad	382	705	2725	6245	0	0	920	0
AD09-104	Advanced-Ad	428	0	1971	4433	0	0	440	0
L07K172	Advanced-Ad	218	763	0	2313	0	0	1146	0
AD09-044	Advanced-Ad	0	0	19591	21616	0	0	0	0
AD09-116	Advanced-Ad	0	1328	45608	38087	0	0	3689	0
AD09-115	Advanced-Ad	714	1171	13074	13941	0	0	2284	0
S9	Advanced-Ad	222	0	0	3502	0	717	0	0
S10	Advanced-Ad	366	705	0	4971	0	0	1222	1588
S18	Advanced-Ad	222	0	0	3885	0	0	0	0
S6	Advanced-Ad	291	0	0	2486	257	0	0	899
S20	Advanced-Ad	287	450	0	3838	0	0	277	0
S8	Advanced-Ad	418	418	0	6260	0	0	268	1795
S19	Advanced-Ad	86	0	0	762	0	0	0	136
S2	Advanced-Ad	995	773	0	4914	0	0	597	0
S13	Advanced-Ad	269	0	0	3227	0	0	0	1560
S21	Advanced-Ad	474	0	0	3680	0	0	0	981
S7	Advanced-Ad	481	389	3061	7789	0	0	826	0
S5	Advanced-Ad	36	0	0	355	0	0	0	0
S15	Advanced-Ad	9	0	5394	2163	0	0	0	0
S3	Advanced-Ad	0	0	335961	115937	0	0	0	0
S17	Advanced-Ad	4	0	0	361	0	0	0	447
S14	Others	314	1485	7764	11433	0	0	2001	0
S11	Others	0	0	52820	32450	0	0	0	0
S12	Others	7	0	16422	5115	0	0	0	0
S1	Others	52	0	0	819	0	0	0	0
S16	Others	272	0	61278	28862	0	0	0	0

## Sheet: Figure 4c
Figure 4c
Indels (ID) assigned to the COSMIC mutational signatures.
Case	Subtype	Number of mutations assigned to each signature
		ID1	ID2	ID3	ID6	ID8	ID9	ID83B	ID83D
TSU-03	AIS, Noguchi type A	65	0	569	0	308	0	417	0
TSU-07	AIS, Noguchi type A	39	0	0	0	0	94	514	0
TSU-13	AIS, Noguchi type A	0	0	0	0	0	0	465	0
TSU-23	AIS, Noguchi type A	0	0	389	0	0	111	0	296
TSU-25	AIS, Noguchi type A	24	0	115	67	0	0	108	187
TSU-06	AIS, Noguchi type A	0	0	142	0	0	0	441	0
TSU-10	AIS, Noguchi type A	0	0	0	0	0	55	306	0
TSU-20	AIS, Noguchi type A	0	0	0	0	0	0	51	160
AD18-012	AIS, Noguchi type A	0	0	0	0	0	0	342	0
TSU-09	AIS, Noguchi type B	64	0	0	0	0	0	649	0
TSU-11	AIS, Noguchi type B	28	0	167	0	0	0	411	0
TSU-18	AIS, Noguchi type B	47	0	117	0	0	0	461	0
TSU-21	AIS, Noguchi type B	31	0	77	0	65	0	95	188
TSU-22	AIS, Noguchi type B	0	0	80	0	110	0	165	133
TSU-01	AIS, Noguchi type B	52	0	208	0	0	0	446	0
TSU-17	AIS, Noguchi type B	81	0	0	0	0	89	590	0
TSU-24	AIS, Noguchi type B	184	0	593	0	0	0	0	310
TSU-19	AIS, Noguchi type B	32	0	0	0	84	73	129	276
TSU-35	AIS, Noguchi type B	27	0	0	0	0	0	102	292
TSU-26	AIS, Noguchi type B	88	0	98	0	0	0	165	427
TSU-02	AIS, Noguchi type B	0	0	83	0	0	0	485	0
TSU-05	AIS, Noguchi type B	0	0	107	0	79	0	386	0
TSU-15	AIS, Noguchi type B	0	0	0	0	0	0	200	0
TSU-12	AIS, Noguchi type B	0	0	0	0	0	0	368	0
TSU-14	AIS, Noguchi type B	38	0	78	0	108	0	339	0
TSU-16	AIS, Noguchi type B	0	0	0	0	0	0	374	0
AD09-058	MIA	0	0	0	0	0	0	347	0
AD18-003	MIA	62	0	128	0	0	0	657	0
TSU-27	MIA	49	0	0	0	96	69	0	383
TSU-30	MIA	30	0	70	0	70	0	77	108
TSU-31	MIA	19	0	0	0	54	52	93	206
TSU-32	MIA	40	0	549	0	0	0	0	340
TSU-33	MIA	89	0	210	0	122	0	0	295
TSU-37	MIA	0	0	0	0	0	0	83	196
TSU-38	MIA	42	0	79	55	0	0	0	250
TSU-41	MIA	0	0	0	0	0	0	137	538
TSU-36	MIA	0	0	80	78	0	0	0	260
TSU-40	MIA	307	0	0	0	0	153	0	344
TSU-28	MIA	36	0	0	0	0	0	147	206
TSU-04	MIA	0	0	150	0	0	0	339	0
TSU-39	MIA	120	0	197	0	0	0	206	297
AD18-015	MIA	0	0	81	0	0	0	425	0
TSU-29	MIA	0	0	0	0	0	0	92	218
TSU-34	MIA	0	0	0	0	0	0	95	125
TSU-08	Lepidic-Ad	27	0	112	0	0	0	403	0
L07K233	Lepidic-Ad	138	40	99	0	0	0	631	0
L07K199	Lepidic-Ad	44	0	0	0	0	0	682	0
L07K125	Lepidic-Ad	35	0	0	0	0	0	400	0
AD08_279	Advanced-Ad	0	0	118	0	0	0	552	0
AD17-040	Advanced-Ad	42	0	0	0	0	0	478	0
42	Advanced-Ad	168	0	229	0	0	0	710	0
AD09-104	Advanced-Ad	75	0	0	521	189	0	446	0
L07K172	Advanced-Ad	0	0	0	68	0	0	397	0
AD09-044	Advanced-Ad	0	0	1186	0	0	221	730	0
AD09-116	Advanced-Ad	0	0	2965	1290	0	0	1270	0
AD09-115	Advanced-Ad	141	173	1123	449	0	0	847	0
S9	Advanced-Ad	36	0	85	0	0	0	0	296
S10	Advanced-Ad	190	51	0	0	108	90	0	470
S18	Advanced-Ad	0	0	0	0	0	0	0	379
S6	Advanced-Ad	73	0	0	0	0	0	0	459
S20	Advanced-Ad	83	0	0	0	0	0	155	333
S8	Advanced-Ad	186	0	0	0	112	138	0	447
S19	Advanced-Ad	0	0	0	0	0	0	0	228
S2	Advanced-Ad	184	47	0	0	0	115	0	392
S13	Advanced-Ad	0	0	0	0	0	56	77	220
S21	Advanced-Ad	38	0	0	0	0	49	0	391
S7	Advanced-Ad	157	0	0	1129	504	0	0	452
S5	Advanced-Ad	0	0	0	0	0	0	0	304
S15	Advanced-Ad	0	0	118	0	0	0	0	267
S3	Advanced-Ad	0	0	15443	0	0	0	0	0
S17	Advanced-Ad	0	0	0	0	0	0	0	182
S14	Others	447	267	395	206	0	0	526	0
S11	Others	0	0	3056	0	0	0	697	0
S12	Others	0	0	523	0	0	0	0	372
S1	Others	0	0	0	0	0	0	0	351
S16	Others	0	342	2925	0	0	0	1536	0

## Sheet: Figure 4d
Figure 4d
The number of deletions and the proportion of shorter (<50 kb) deletions in the case with a large number of SVs
Case	Subtype	<50k deletion	>=50k deletion	Proportion of <50k deletions	BRCA2 mutation status
AD09-116	Advanced-Ad	171	23	0.881443	Splice acceptor
AD09-115	Advanced-Ad	49	130	0.273743	-
S7	Advanced-Ad	228	27	0.894118	Frameshift
S16	Others	64	39	0.621359	-

## Sheet: Figure 4e
Figure 4e
Tobacco-related mutational signatures and smoking history of each case.
Case	Subtype	Number of mutations assigned to each signature			Smoking history
		SBS4	ID3	DBS2
TSU-03	AIS, Noguchi type A	2097	569	29	y
TSU-07	AIS, Noguchi type A	0	0	0	n
TSU-13	AIS, Noguchi type A	0	0	0	n
TSU-23	AIS, Noguchi type A	6373	389	258	n
TSU-25	AIS, Noguchi type A	1102	115	24	y
TSU-06	AIS, Noguchi type A	1231	142	36	y
TSU-10	AIS, Noguchi type A	0	0	5	n
TSU-20	AIS, Noguchi type A	0	0	0	n
AD18-012	AIS, Noguchi type A	0	0	0	y
TSU-09	AIS, Noguchi type B	0	0	5	n
TSU-11	AIS, Noguchi type B	1079	167	56	y
TSU-18	AIS, Noguchi type B	1116	117	14	y
TSU-21	AIS, Noguchi type B	0	77	4	n
TSU-22	AIS, Noguchi type B	0	80	0	y
TSU-01	AIS, Noguchi type B	1741	208	63	y
TSU-17	AIS, Noguchi type B	0	0	14	n
TSU-24	AIS, Noguchi type B	2822	593	99	y
TSU-19	AIS, Noguchi type B	0	0	9	y
TSU-35	AIS, Noguchi type B	496	0	0	n
TSU-26	AIS, Noguchi type B	0	98	5	n
TSU-02	AIS, Noguchi type B	574	83	7	n
TSU-05	AIS, Noguchi type B	2077	107	122	y
TSU-15	AIS, Noguchi type B	0	0	0	n
TSU-12	AIS, Noguchi type B	0	0	0	n
TSU-14	AIS, Noguchi type B	781	78	8	n
TSU-16	AIS, Noguchi type B	624	0	13	y
AD09-058	MIA	0	0	0	n
AD18-003	MIA	0	128	9	y
TSU-27	MIA	0	0	8	n
TSU-30	MIA	0	70	6	n
TSU-31	MIA	0	0	0	y
TSU-32	MIA	5122	549	150	y
TSU-33	MIA	0	210	9	y
TSU-37	MIA	418	0	0	n
TSU-38	MIA	0	79	4	n
TSU-41	MIA	0	0	0	n
TSU-36	MIA	809	80	13	n
TSU-40	MIA	0	0	8	n
TSU-28	MIA	0	0	7	n
TSU-04	MIA	0	150	20	y
TSU-39	MIA	0	197	39	y
AD18-015	MIA	2026	81	46	y
TSU-29	MIA	0	0	0	n
TSU-34	MIA	0	0	0	n
TSU-08	Lepidic-Ad	0	112	0	y
L07K233	Lepidic-Ad	0	99	12	y
L07K199	Lepidic-Ad	0	0	0	n
L07K125	Lepidic-Ad	0	0	0	n
AD08_279	Advanced-Ad	0	118	7	n
AD17-040	Advanced-Ad	0	0	0	n
42	Advanced-Ad	2725	229	73	y
AD09-104	Advanced-Ad	1971	0	41	y
L07K172	Advanced-Ad	0	0	0	n
AD09-044	Advanced-Ad	19591	1186	931	y
AD09-116	Advanced-Ad	45608	2965	1913	y
AD09-115	Advanced-Ad	13074	1123	237	y
S9	Advanced-Ad	0	85	10	n
S10	Advanced-Ad	0	0	0	n
S18	Advanced-Ad	0	0	8	n
S6	Advanced-Ad	0	0	0	n
S20	Advanced-Ad	0	0	5	n
S8	Advanced-Ad	0	0	9	n
S19	Advanced-Ad	0	0	3	y
S2	Advanced-Ad	0	0	0	n
S13	Advanced-Ad	0	0	10	n
S21	Advanced-Ad	0	0	0	n
S7	Advanced-Ad	3061	0	44	n
S5	Advanced-Ad	0	0	0	y
S15	Advanced-Ad	5394	118	265	y
S3	Advanced-Ad	335961	15443	5246	y
S17	Advanced-Ad	0	0	0	y
S14	Others	7764	395	246	y
S11	Others	52820	3056	883	y
S12	Others	16422	523	719	y
S1	Others	0	0	0	y
S16	Others	61278	2925	1459	y

## Sheet: Figure 5b
Figure 5b
Median genome-wide DNA methylation rates.
Case	Subtype	Median methylation rates		Data 1	Data 2	degrees of freedom	p value	effect size	95% Confidence interval
TSU-03	AIS, Noguchi type A	0.767848		AIS_typeA	AIS_typeB	19	0.7791	-0.00509342	[-0.02490059, 0.01244586]
TSU-07	AIS, Noguchi type A	0.794743			MIA/Lepidic	21	0.1775	0.0120484	[-0.007027052, 0.030273798]
TSU-23	AIS, Noguchi type A	0.79303			Advanced	24	0.001909	0.0491389	[0.02345449, 0.07047937]
TSU-25	AIS, Noguchi type A	0.760768			Others	10	0.008658	0.154069	[0.03039861, 0.40986026]
TSU-06	AIS, Noguchi type A	0.785876		AIS_typeB	MIA/Lepidic	29	0.005991	0.0142977	[0.002504266, 0.028849316]
TSU-20	AIS, Noguchi type A	0.804163			Advanced	32	1.717e-05	0.0526194	[0.03695375, 0.06803985]
TSU-11	AIS, Noguchi type B	0.81793			Others	18	0.000344	0.168311	[0.05529919, 0.35228179]
TSU-21	AIS, Noguchi type B	0.774267		MIA/Lepidic	Advanced	34	0.0005929	0.0380039	[0.01569459, 0.05204920]
TSU-22	AIS, Noguchi type B	0.785922			Others	20	0.001179	0.148049	[0.02921166, 0.35035656]
TSU-01	AIS, Noguchi type B	0.791717		Advanced	Others	23	0.03618	0.111431	[0.007395345, 0.196917687]
TSU-17	AIS, Noguchi type B	0.810912
TSU-24	AIS, Noguchi type B	0.728297
TSU-19	AIS, Noguchi type B	0.791641
TSU-35	AIS, Noguchi type B	0.79131
TSU-26	AIS, Noguchi type B	0.790629
TSU-02	AIS, Noguchi type B	0.801088
TSU-05	AIS, Noguchi type B	0.775579
TSU-15	AIS, Noguchi type B	0.786716
TSU-14	AIS, Noguchi type B	0.793126
TSU-16	AIS, Noguchi type B	0.792303
TSU-27	MIA/Lepidic-Ad	0.750348
TSU-30	MIA/Lepidic-Ad	0.790045
TSU-31	MIA/Lepidic-Ad	0.774875
TSU-32	MIA/Lepidic-Ad	0.77228
TSU-33	MIA/Lepidic-Ad	0.726372
TSU-37	MIA/Lepidic-Ad	0.737575
TSU-38	MIA/Lepidic-Ad	0.788059
TSU-41	MIA/Lepidic-Ad	0.782062
TSU-36	MIA/Lepidic-Ad	0.776313
TSU-40	MIA/Lepidic-Ad	0.777362
TSU-28	MIA/Lepidic-Ad	0.782967
TSU-39	MIA/Lepidic-Ad	0.731567
TSU-29	MIA/Lepidic-Ad	0.791843
TSU-34	MIA/Lepidic-Ad	0.786658
L07K233	MIA/Lepidic-Ad	0.789799
L07K125	MIA/Lepidic-Ad	0.773107
42	Advanced-Ad	0.737314
L07K172	Advanced-Ad	0.73616
AD09-116	Advanced-Ad	0.721667
AD09-115	Advanced-Ad	0.739002
S9	Advanced-Ad	0.81183
S10	Advanced-Ad	0.709954
S18	Advanced-Ad	0.740433
S6	Advanced-Ad	0.774222
S20	Advanced-Ad	0.665188
S8	Advanced-Ad	0.735135
S19	Advanced-Ad	0.770026
S2	Advanced-Ad	0.726344
S13	Advanced-Ad	0.767272
S21	Advanced-Ad	0.712312
S7	Advanced-Ad	0.751196
S5	Advanced-Ad	0.749852
S15	Advanced-Ad	0.724263
S3	Advanced-Ad	0.601894
S17	Advanced-Ad	0.741746
S14	Others	0.376016
S11	Others	0.619064
S12	Others	0.762631
S1	Others	0.648961
S16	Others	0.614912

[truncated: 16 more sheets: Figure 5d, Figure 5e, Figure 5f, Figure 7a, Figure 7b, Figure 7c, Figure 7d, Figure 8a, Figure S3a, Figure S3b, Figures S4a, 4b, Figures S4c, 4d, Figure S5, Figure S7, Figure S13a, Figure S13b]
